# Supplementary material for: First Detection of Francisella halioticida Infecting a Wild Population of Blue Mussels Mytilus edulis in the United Kingdom
Source: Pathogens. 2022 Mar 8;11(3):329. doi: 10.3390/pathogens11030329 (PMC8953295; doi:10.3390/pathogens11030329)
Supplement: Supplementary file 1 [file pathogens-11-00329-s001.zip]

Archive with 1 entries (1 files):
- pathogens-1568745-supplementary.pdf
